# Supplementary material for: Anti-Trypanosomal Bufadienolides from the Oocytes of the Toad Rhinella alata (Anura, Bufonidae)
Source: Molecules. 2023 Dec 29;29(1):196. doi: 10.3390/molecules29010196 (PMC10779871; doi:10.3390/molecules29010196)
Supplement: Supplementary file 1 [file molecules-29-00196-s001.zip]

Archive with 1 entries (1 files):
- molecules-2782939-supplementary.pdf
